# Supplementary material for: Untargeted Metabolomics Used to Describe the Chemical Composition, Antioxidant and Antimicrobial Effects of Extracts from Pleurotus spp. Mycelium Grown in Different Culture Media
Source: Antibiotics (Basel). 2022 Oct 25;11(11):1468. doi: 10.3390/antibiotics11111468 (PMC9686522; doi:10.3390/antibiotics11111468)
Supplement: Supplementary file 1 [file antibiotics-11-01468-s001.zip]

Archive with 25 entries (25 files):
- S1_PC1.pdf
- S1_PE1.pdf
- S1_PE2.pdf
- S1_PE3.pdf
- S1_PE4.pdf
- S1_PN.pdf
- S1_PO1.pdf
- S1_PO2.pdf
- S1_PO3.pdf
- S1_PO4.pdf
- S1_PO5.pdf
- S1_PO6.pdf
- S2_PC1.pdf
- S2_PE1.pdf
- S2_PE2.pdf
- S2_PE3.pdf
- S2_PE4.pdf
- S2_PN.pdf
- S2_PO1.pdf
- S2_PO2.pdf
- S2_PO3.pdf
- S2_PO4.pdf
- S2_PO5.pdf
- S2_PO6.pdf
- Supplementary MaterialsREV2.pdf
